# Supplementary material for: Analysis of High-Dose Ascorbate-Induced Cytotoxicity in Human Glioblastoma Cells and the Role of Dehydroascorbic Acid and Iron
Source: Antioxidants (Basel). 2024 Sep 10;13(9):1095. doi: 10.3390/antiox13091095 (PMC11429401; doi:10.3390/antiox13091095)
Supplement: Supplementary file 1 [file antioxidants-13-01095-s001.zip]

Archive with 1 entries (1 files):
- antioxidants-3149596-supplementary.pdf
